# Supplementary material for: Prognosis Communication in Pediatric Oncology: A Systematic Review
Source: Children (Basel). 2023 May 30;10(6):972. doi: 10.3390/children10060972 (PMC10297328; doi:10.3390/children10060972)
Supplement: Supplementary file 1 [file children-10-00972-s001.zip]

Archive with 1 entries (1 files):
- children-2341449-supplementary.pdf
